# Supplementary material for: Genetic Diversity Analysis Reveals Potential of the Green Peach Aphid (Myzus persicae) Resistance in Ethiopian Mustard
Source: Int J Mol Sci. 2022 Nov 8;23(22):13736. doi: 10.3390/ijms232213736 (PMC9699141; doi:10.3390/ijms232213736)
Supplement: Supplementary file 1 [file ijms-23-13736-s001.zip]

Archive with 16 entries (16 files):
- Figure S1.tif
- Figure S2.tif
- Figure S3.tif
- Figure S4.tif
- Figure S5.tif
- Figure S6.tif
- Figure S7.tif
- Figure S8.tif
- Figure S9.tif
- Table S1.pdf
- Table S2.pdf
- Table S3.pdf
- Table S4.xlsx
- Table S5.pdf
- Table S6.xlsx
- Table S7.pdf
