# Supplementary material for: Genetic Diversity Analysis Reveals Potential of the Green Peach Aphid (Myzus persicae) Resistance in Ethiopian Mustard
Source: Int J Mol Sci. 2022 Nov 8;23(22):13736. doi: 10.3390/ijms232213736 (PMC9699141; doi:10.3390/ijms232213736)
Supplement: Supplementary file 1 [file ijms-23-13736-s001.zip › Table S4.xlsx]

## Sheet: Sheet1
Table S4 Recording criteria and assignment of quality traits
Morphological traits	Data standardization
Plant type	Upright = 1, Half upright = 2, Unfolded = 3, Half decumbency = 4, Decumbency = 5
Leaf type	Leaf = 1, Mosaic = 2
Leaf shape	Oval = 1, Long oval = 2, Egg = 3, Long egg = 4, Long inverted egg = 5, Subrotund = 6, Long round = 7
Leaf blade blistering	None = 1, Low = 2, Intermediate = 3, High = 4
Pinnately compound leaf	Simple pinnate leaf = 1, Bipinnate leaf = 2, Tripinnate leaf = 3, More than tripinnate leaf = 4
Leaf hairiness	Absent = 1, Exist = 2
Leaf apex shape	Rounded = 1, Intermediate = 2, Acute = 3
Leaf margin wavy	Very undulate = 1, Undulate = 2, Less undulate = 3
Leaf crack	Pinnate crack = 1, Absent = 2
Leaf wax powder	None = 1, Low = 2, Intermediate = 3, High = 4
Leaf color	Light green=1, Green=2, Dark green=3, Purple green=4
Vein clarity	Not obvious = 1, Obvious = 2
Petiole color	Light green=1, Green=2, Dark green=3, Purple green=4, Purple = 5
Vein glossiness	Weak = 1, Intermediate = 2, Strong = 3
Petiole cross-sectional shape	Rounded = 1, Semiround = 2, Oblate = 3
Germination ability of lateral bud	Strong= 1, Intermediate = 2, Weak = 3
Resistance	Strong= 1, Intermediate = 2, Weak = 3
Product maturity	Very early = 1, Early = 2, Intermediate = 3, Late = 4
Seed coat color	Light brown = 1, Brown = 2, Dark brown =3
