# Supplementary material for: Genetic Diversity Analysis Reveals Potential of the Green Peach Aphid (Myzus persicae) Resistance in Ethiopian Mustard
Source: Int J Mol Sci. 2022 Nov 8;23(22):13736. doi: 10.3390/ijms232213736 (PMC9699141; doi:10.3390/ijms232213736)
Supplement: Supplementary file 1 [file ijms-23-13736-s001.zip › Table S6.xlsx]

## Sheet: Sheet1
Table S5 Information of 38 SSR primers with polymorphism used in this study
No.	SSR	forward primer (5'-3')	Tm(℃)	reverse primer(5'-3')	Tm(℃)
BrSSR00003	(TA)12	GTAATATGCGTGCCCTCGAT	59.951	AGGCAAAGCGCCTAAACATA	59.875
BrSSR00024	(CT)7	GCAGAACATGCTTCCTAGCC	59.985	CGGGTTACATCCGAAATCAA	60.692
BrSSR00055	(ATA)10	GTTGCAGTTGATGGATCGTG	60.12	GCATTTCTTCCTCCAACTCG	59.813
BrSSR00069	(A)24	GTTGGGTCCAAGCAAGTGAT	59.973	CGCACGTTCCTTGTGTAAGA	59.904
BrSSR00160	(TTG)8	GGCGATTATACGCTCAGCTC	59.973	TGCTCTCCCACTTTCCAGAT	59.803
BrSSR05967	(AT)7	TTCCCACCGTTTTAATCAGC	59.938	GCAGGCCTGTGTTGTTTCTT	60.299
BrSSR06840	(TTCTTG)3	ATCCTCATCATCGTGGCTTC	60.042	CAGTTTCGATCCGGAGAAAG	59.807
BrSSR08960	(AATTA)4	TCCACACAGTGATCTCAAGGA	59.246	TGGGTACCGTATCCGACAAG	60.766
BrSSR09345	(TA)8	TGTTATCAAACTCCCCCTGC	59.933	GAATTTAGAGCATGTCCAACTCA	58.391
BrSSR11874	(GAA)5	GAGGCTGATGAGAAGATCGC	60.065	TGGACCCAGGAGAAAATGAG	60.042
BrSSR14002	(TCC)5	CCAGGAAACCCAAATGAGAA	59.903	CTCGACTGGTGAGACCCACT	60.306
BrSSR15802	(ACAAA)4	CTCTTGCTGGTGAATACGCA	60.011	GATGGGTTTAGATGCTGGGA	59.894
BrSSR19996	(CTCTGC)3	CACCGTGGGTTCTGTTTTCT	60.005	AACTGTCCCTTGCCATCAAC	59.973
BrSSR20318	(TTA)5	GAGGGTCAATTTGCCTTTGA	60.051	CTTCATTTGCCAAAAACACG	59.202
BrSSR21259	(CCT)6	GTGCCTTCTCTGCTGAAACC	59.997	GTCCCGAGAAATCATCATCG	60.426
BrSSR22041	(AC)9	GGAATGGTCGACAACAACAA	59.394	CGGTTCGAATTGATAGCCTG	60.597
BrSSR22733	(TTTA)4	AATGCACCCTCTTCATCACC	59.934	TTTCAATTTCCTGCACAACG	59.706
BrSSR22995	(AGCTGG)3	GTGCATCTTTCAGCTCCTCC	59.957	CACAAGCATGTTCAAGACCG	60.301
BrSSR23195	(TC)6	GGTAAGGCCCACATTAGCAA	59.96	GAAAGCTTGAGGGAAGCAGA	59.694
BrSSR23940	(ATCAGC)3	TCGAAGGAACACCCTCCTTA	59.665	AAATCCAGCAACACCGAAAC	59.978
BrSSR24347	(TAA)5	AACGGTGCGTTTTAATGAGG	59.996	TGTAGTGCTCAAATGCCTCG	60.011
BrSSR26228	(A)16	GAGGGAGAGAGAAAGAGAGC	54.926	GGCCATGAATCTCTAATGGT	56.525
BrSSR28094	(AT)9	TGCAAGAAAGGTCTGACCAA	59.415	CCTTGAGCATCTCCAAGGAC	59.803
BrSSR30055	(TA)7	TGCCTGTAGCATCGTTTGTC	59.871	ATATCCACCCTTGTCGTTGC	59.82
BrSSR31044	(AG)6	GGCGTATAAAACGGTGTCGT	59.889	CGTCTTCGCTCTTTTGGAAG	60.125
BrSSR31955	(CTCGTC)3	GAGGCTTAACCTCGCTGAGA	59.717	ATCGCGTCTCTTTCGATTGT	59.843
BrSSR33742	(AT)10	AGGAGGCCCTCTACCAAGAC	59.699	AAGAAATGGGTCTTGGCCTT	59.94
BrSSR34674	(CTTTTT)3	GGGAAGTCAGTGTCTGCTGC	61.021	CCTGCGGAGATAAACCTGAG	59.83
BrSSR35488	(TAATT)4	AACTCCGTTTTGGCTGATTG	60.11	TGAGTCTGTGACACAAAGCG	58.567
BrSSR39570	(ATTTTT)3	TCAAGTTTTGAACATGGGAGTG	60.008	CAGGATCCAATCATTCAAACG	60.316
BrSSR40555	(AT)11	CGATATGCCCAAACATCACA	60.343	ATGTCGGCCAGAAAACAAAC	59.978
BrSSR41028	(TTAAAA)3	CGGAATTTTCCGAGGAACTA	59.155	GATGTACCCGAACGAGGTGT	59.851
BrSSR43109	(GA)6	AGCTTCATGGCGAGAGAGAG	59.851	AGAGACGACCCTCGGTGTTA	59.721
BrSSR43998	(CCT)5	TGATTGCGTGTTTGGGACTA	60.111	ATTTGTCTGTTCTTCGCCGT	59.74
BolSSR00985	(GATGAG)3	GAAACGGTACTGATGAAAGC	54.946	AACGAGAGAGTGAACCAAAA	54.987
BolSSR06919	(TA)8	ATGAAAACCTTGAGATGTGG	55.033	AACAAACAAACAAACGCTCT	55.113
BolSSR32458	(T)17	TGCACAAAATTGAATTGAGA	55.264	AGGAGATCTTCGACCCTTAC	54.949
BolSSR46523	(C)24	GCCCTCGTTTTTAATACCAT	55.833	CGGTTTCCAATACATAAGGA	55.195
